# Supplementary material for: Structural Characteristics, Antioxidant and Hypoglycemic Activities of Polysaccharide from Siraitia grosvenorii
Source: Molecules. 2022 Jun 29;27(13):4192. doi: 10.3390/molecules27134192 (PMC9268605; doi:10.3390/molecules27134192)
Supplement: Supplementary file 1 [file molecules-27-04192-s001.zip]

Archive with 1 entries (1 files):
- molecules-1779020-SI.pdf
